# Supplementary material for: The Effect of TiO2 on the Dielectric Performance of ZrO2 and Nb2O5 Pre-Doped CaCu3Ti4O12 Ceramics
Source: Materials (Basel). 2024 Nov 27;17(23):5824. doi: 10.3390/ma17235824 (PMC11642029; doi:10.3390/ma17235824)
Supplement: Supplementary file 1 [file materials-17-05824-s001.zip]

Archive with 1 entries (1 files):
- materials-3299817-supplementary.pdf
